# Supplementary material for: Molecular identification and expression of sesquiterpene pathway genes responsible for patchoulol biosynthesis and regulation in Pogostemon cablin
Source: Bot Stud. 2019 Jul 2;60:11. doi: 10.1186/s40529-019-0259-9 (PMC6606680; doi:10.1186/s40529-019-0259-9)
Supplement: Supplementary file 1 — Additional file 1: Table S1. Primers used for clone and qRT-PCR. [file 40529_2019_259_MOESM1_ESM.xlsx]

## Sheet: Sheet1
Table S1. Primers used for clone and qRT-PCR
Gene name	Full-length PCR Primer (5’-3’)	qPCR Primer (5’-3’)
PatAACT	F: ATGGCCGGAGGGGATTCAATTA	F: TGTGCCTCTGGAATGAAAGCA
	R: TCACACAAGCTCAACCACAAGC	R: CAGCATTCCATCAACCAGCG
PatHMGS	F: ATGGCCAAAAATGTCGGAATC	F: ACGGAGCAAGCAAAGGGAAA
	R: TCAGTGGCCATTCACGACAGT	R: TTCCAACTTCAAGGCGACCA
PatHMGR	F: CTTCCTGAAGAGGGCGAAGAAT	F: CACCGTCTTCTTCACGCTCT
	R: TATTAATGGGTCACCTCCGTCG	R: GCGGGGAATAATGAGCGACT
PatMVK	F: ATGGAGGTCAGAGCCAGAG	F: ATGAGGTCGCTTCCATCATC
	R: TTAGGAAGAACCGCTGAAGC	R: TTTCGATTGTAGCATGGCTG
PatPMK	F: ATGGCAGTGGTGGCTTCTG	F: TCGAAAGGCACCTCAAGACC
	R: TCACTCAATACGAATGGAAGCA	R: AAGCATAGCATCTCTGGCCC
PatMVD	F: ATTCCTCTATTTCGCGCTGCTA	F: AGACACCCACCAACATAGCG
	R: ACCTGAATTGGCCCGAGTAATT	R: CTCCTTTCCGTTGAGCCACA
PatDXS	F: TCTTCTAACCACAGCCCACTTC	F: AGCAGTGCCTTGAGTAGGTTAC
	R: AACCAGACTTGACATCTTGACA	R: ATCCTGAACCACTGATCAACCC
PatDXR	F: ATGGCTCTCAATTTGCTATCTCCT	F: CACAGACATTGGACATAGTTG
	R: TCACACAAGCGCGGGACGAG	R: AGCCTCTTCAAGTTCGTTAA
PatMCT	F: ATGTCAATGCTTCAAGTGTGCAAT	F: ACCAGGGAAGGAGAGACAAGA
	R: TCAGCTAGCGGGATTCAATA	R: TTAGCAGGAACGCCTAGCAC
PatCMK	F: CTAACCACCCCTCCTCTCTTCA	F: TTGACCAATGCTGATACCGA
	R: GATTTGATTCCCCACGAGCATG	R: CAGGGAGTACAACAGGGCAT
PatMDS	F: GCACTGAGAATAGAATCTATCGT	F: AGGAGGCAGTTCGGCTAATG
	R: CCCTGATTTGTTCATCAGCTGC	R: CTCCCCGAGACTATCGACCT
PatHDS	F: TTGCTGCCTCTTTCTTGTGTAG	F: TCCAACGCAGAAGTGGTCAA
	R: TTACTCCTCTGTTGGTGGGTCAAC	R: TCCACAGTCGCCAAATCCTT
PatHDR	F: ATGGCCATCTCTCTGCAATTCT	F: TGTTGGCGGATGGAACTCAA
	R: TCATGCCAGTTGCAATACTTCC	R: GGACCCTTTGGTAGCCAGTC
PatIPPI	F: GAAAGTTTGGTGGGAAAACGCT	F: AAATACGTGAATCGTGACGAG
	R: CGACTTGGGACACACTAGCTAG	R: CTTGTTTCAAAGTCCCATTC
PatFPPS	F: ATGGCGAATCCGAACGGAGC	F: TGCCACTTCACCGTCGTATT
	R: TTTCTGTCTCTTGTAAATCTTGCCC	R: TTTCAGGCTCACCGAAGCAA
