# Supplementary material for: Molecular identification and expression of sesquiterpene pathway genes responsible for patchoulol biosynthesis and regulation in Pogostemon cablin
Source: Bot Stud. 2019 Jul 2;60:11. doi: 10.1186/s40529-019-0259-9 (PMC6606680; doi:10.1186/s40529-019-0259-9)
Supplement: Supplementary file 2 — Additional file 2: Table S2. Overview of 74 transcripts involved sesquiterpene biosynthesis in P. cablin. [file 40529_2019_259_MOESM2_ESM.xlsx]

## Sheet: Sheet1
Table S2. Overview of 74 transcripts involved sesquiterpene biosynthesis in P. cablin
Transcripts	Gene ID of reference version	Length (nt)	Nr	KEGG	SwissProt	GO	FPKM
							Leaf-1	Leaf-2	Leaf-3	Stem-1	Stem-2	Stem-3	Flower-1	Flower-2	Flower-3
AACT1	PatUTM.I-08907	1661	{XP_011100512.1; PREDICTED: acetyl-CoA acetyltransferase, cytosolic 1 [Sesamum indicum]}	{XP_011100512.1; PREDICTED: acetyl-CoA acetyltransferase, cytosolic 1 [Sesamum indicum]}	{sp|Q8S4Y1|THIC1_ARATH; Acetyl-CoA acetyltransferase, cytosolic 1 OS=Arabidopsis thaliana GN=AAT1 PE=2 SV=1}	{GO:0008152; NA GO:0006633; fatty acid biosynthetic process; biological_process GO:0016747; transferase activity, transferring acyl groups other than amino-acyl groups; molecular_function GO:0004315; 3-oxoacyl-[acyl-carrier-protein] synthase activity; molecular_function}	26.04	49.37	42.98	26.59	46.1	32.65	25.75	23.88	34.06
AACT2	PatUTM.I-09990	1748	{XP_012830845.1; PREDICTED: acetyl-CoA acetyltransferase, cytosolic 1 [Erythranthe guttata]}	{XP_012830845.1; PREDICTED: acetyl-CoA acetyltransferase, cytosolic 1 [Erythranthe guttata]}	{sp|Q8S4Y1|THIC1_ARATH; Acetyl-CoA acetyltransferase, cytosolic 1 OS=Arabidopsis thaliana GN=AAT1 PE=2 SV=1}	{GO:0004315; 3-oxoacyl-[acyl-carrier-protein] synthase activity; molecular_function GO:0008152; NA GO:0016747; transferase activity, transferring acyl groups other than amino-acyl groups; molecular_function GO:0006633; fatty acid biosynthetic process; biological_process}	21.63	36.35	31.05	22.4	36.82	28.29	25.69	23.53	33.09
AACT3	PatUTM.I-49362	1619	{XP_011095902.1; PREDICTED: acetyl-CoA acetyltransferase, cytosolic 1 isoform X1 [Sesamum indicum]}	{XP_011095902.1; PREDICTED: acetyl-CoA acetyltransferase, cytosolic 1 isoform X1 [Sesamum indicum]}	{sp|Q9FIK7|THIC2_ARATH; Probable acetyl-CoA acetyltransferase, cytosolic 2 OS=Arabidopsis thaliana GN=At5g47720 PE=2 SV=1}	{NA}	11.42	10.67	9.37	7.06	9.03	7.13	10.95	8.35	11.11
AACT4	PatUTM.I-54489	1528	{XP_011100512.1; PREDICTED: acetyl-CoA acetyltransferase, cytosolic 1 [Sesamum indicum]}	{XP_011100512.1; PREDICTED: acetyl-CoA acetyltransferase, cytosolic 1 [Sesamum indicum]}	{sp|Q8S4Y1|THIC1_ARATH; Acetyl-CoA acetyltransferase, cytosolic 1 OS=Arabidopsis thaliana GN=AAT1 PE=2 SV=1}	{NA}	17.11	33.48	23.21	15.59	22.42	17.56	26.88	21.15	31.43
AACT5	PatUTM.I-54848	1699	{XP_011100512.1; PREDICTED: acetyl-CoA acetyltransferase, cytosolic 1 [Sesamum indicum]}	{XP_011100512.1; PREDICTED: acetyl-CoA acetyltransferase, cytosolic 1 [Sesamum indicum]}	{sp|Q8S4Y1|THIC1_ARATH; Acetyl-CoA acetyltransferase, cytosolic 1 OS=Arabidopsis thaliana GN=AAT1 PE=2 SV=1}	{NA}	17.15	26.16	18.22	8.8	17.51	11.16	17.42	15.21	21.65
AACT6	PatUTM.I-60879	1404	{XP_011095903.1; PREDICTED: acetyl-CoA acetyltransferase, cytosolic 1 isoform X2 [Sesamum indicum]}	{XP_011095903.1; PREDICTED: acetyl-CoA acetyltransferase, cytosolic 1 isoform X2 [Sesamum indicum]}	{sp|Q9FIK7|THIC2_ARATH; Probable acetyl-CoA acetyltransferase, cytosolic 2 OS=Arabidopsis thaliana GN=At5g47720 PE=2 SV=1}	{NA}	3	3.74	2.35	3.27	3.34	3.14	2.79	4.6	4.43
AACT7	PatUTM.I-62790	1512	{XP_011095902.1; PREDICTED: acetyl-CoA acetyltransferase, cytosolic 1 isoform X1 [Sesamum indicum]}	{XP_011095902.1; PREDICTED: acetyl-CoA acetyltransferase, cytosolic 1 isoform X1 [Sesamum indicum]}	{sp|Q9FIK7|THIC2_ARATH; Probable acetyl-CoA acetyltransferase, cytosolic 2 OS=Arabidopsis thaliana GN=At5g47720 PE=2 SV=1}	{GO:0008152; NA GO:0016747; transferase activity, transferring acyl groups other than amino-acyl groups; molecular_function GO:0006633; fatty acid biosynthetic process; biological_process GO:0004315; 3-oxoacyl-[acyl-carrier-protein] synthase activity; molecular_function}	8.01	8.4	6.4	4.9	5.63	5.96	6.44	5.62	7.57
AACT8	PatUTM.I-67186	2602	{XP_011095902.1; PREDICTED: acetyl-CoA acetyltransferase, cytosolic 1 isoform X1 [Sesamum indicum]}	{XP_011095902.1; PREDICTED: acetyl-CoA acetyltransferase, cytosolic 1 isoform X1 [Sesamum indicum]}	{sp|Q8S4Y1|THIC1_ARATH; Acetyl-CoA acetyltransferase, cytosolic 1 OS=Arabidopsis thaliana GN=AAT1 PE=2 SV=1}	{NA}	6.58	6.77	5.92	3.81	4.76	4.94	6.25	5.2	7.19
HMGS1	PatUTM.I-09305	1766	{XP_011072067.1; PREDICTED: hydroxymethylglutaryl-CoA synthase-like [Sesamum indicum]}	{XP_011072067.1; PREDICTED: hydroxymethylglutaryl-CoA synthase-like [Sesamum indicum]}	{sp|P54873|HMCS_ARATH; Hydroxymethylglutaryl-CoA synthase OS=Arabidopsis thaliana GN=HMGS PE=1 SV=2}	{GO:0008610; lipid biosynthetic process; biological_process GO:0016747; transferase activity, transferring acyl groups other than amino-acyl groups; molecular_function GO:0004421; hydroxymethylglutaryl-CoA synthase activity; molecular_function GO:0008299; isoprenoid biosynthetic process; biological_process}	27.28	44.15	26.81	15	33.58	22.14	44.18	37.51	59.96
HMGS2	PatUTM.I-10346	1539	{XP_011072067.1; PREDICTED: hydroxymethylglutaryl-CoA synthase-like [Sesamum indicum]}	{XP_011072067.1; PREDICTED: hydroxymethylglutaryl-CoA synthase-like [Sesamum indicum]}	{sp|P54873|HMCS_ARATH; Hydroxymethylglutaryl-CoA synthase OS=Arabidopsis thaliana GN=HMGS PE=1 SV=2}	{GO:0008610; lipid biosynthetic process; biological_process GO:0008299; isoprenoid biosynthetic process; biological_process GO:0004421; hydroxymethylglutaryl-CoA synthase activity; molecular_function GO:0016747; transferase activity, transferring acyl groups other than amino-acyl groups; molecular_function}	30.46	45.89	27.9	20.43	39.74	24.74	65.52	71.17	73.12
HMGR1	PatUTM.I-06473	2165	{XP_012833800.1; PREDICTED: 3-hydroxy-3-methylglutaryl-coenzyme A reductase [Erythranthe guttata]}	{nta:107772411; - - - - -}	{sp|P48021|HMDH_CAMAC; 3-hydroxy-3-methylglutaryl-coenzyme A reductase OS=Camptotheca acuminata PE=3 SV=1}	{GO:0055114; oxidation-reduction process; biological_process GO:0004420; hydroxymethylglutaryl-CoA reductase (NADPH) activity; molecular_function GO:0050662; coenzyme binding; molecular_function GO:0015936; coenzyme A metabolic process; biological_process}	20.09	20.08	18.9	26.96	21.56	17.79	106.28	148.9	217.02
HMGR2	PatUTM.I-49388	1164	{ADX31914.1; HMG CoA reductase [Bacopa monnieri]}	{spen:107014402; K00021 HMGCR hydroxymethylglutaryl-CoA reductase (NADPH) 1.1.1.34 ko00900; Metabolism; Metabolism of terpenoids and polyketides; Terpenoid backbone biosynthesis | ko04152; Environmental Information Processing; Signal transduction; AMPK signaling pathway | ko04976; Organismal Systems; Digestive system; Bile secretion; spen:107014402; K00021 HMGCR hydroxymethylglutaryl-CoA reductas…	{sp|P48021|HMDH_CAMAC; 3-hydroxy-3-methylglutaryl-coenzyme A reductase OS=Camptotheca acuminata PE=3 SV=1}	{NA}	8.64	8.49	7.53	15.37	8.28	9.11	52.14	98.76	121.4
HMGR3	PatUTM.I-49416	1985	{APU50935.1; hydroxy-3-methylglutaryl-coenzyme A reductase 1 [Phlomis umbrosa]}	{sind:105158861; K00021 HMGCR hydroxymethylglutaryl-CoA reductase (NADPH) 1.1.1.34 ko00900; Metabolism; Metabolism of terpenoids and polyketides; Terpenoid backbone biosynthesis | ko04152; Environmental Information Processing; Signal transduction; AMPK signaling pathway | ko04976; Organismal Systems; Digestive system; Bile secretion}	{sp|P29057|HMDH1_HEVBR; 3-hydroxy-3-methylglutaryl-coenzyme A reductase 1 OS=Hevea brasiliensis GN=HMGR1 PE=2 SV=1}	{NA}	1.22	0.71	0.72	1.16	1.26	1.2	2.89	4.04	5.94
HMGR4	PatUTM.I-64082	2149	{APU50935.1; hydroxy-3-methylglutaryl-coenzyme A reductase 1 [Phlomis umbrosa]}	{sind:105158861; K00021 HMGCR hydroxymethylglutaryl-CoA reductase (NADPH) 1.1.1.34 ko00900; Metabolism; Metabolism of terpenoids and polyketides; Terpenoid backbone biosynthesis | ko04152; Environmental Information Processing; Signal transduction; AMPK signaling pathway | ko04976; Organismal Systems; Digestive system; Bile secretion}	{sp|P29057|HMDH1_HEVBR; 3-hydroxy-3-methylglutaryl-coenzyme A reductase 1 OS=Hevea brasiliensis GN=HMGR1 PE=2 SV=1}	{NA}	4.77	4.35	3.74	6.81	15.36	8.16	15.4	15.21	17.25
HMGR5	PatUTM.I-66023	2090	{APU50935.1; hydroxy-3-methylglutaryl-coenzyme A reductase 1 [Phlomis umbrosa]}	{sind:105158861; K00021 HMGCR hydroxymethylglutaryl-CoA reductase (NADPH) 1.1.1.34 ko00900; Metabolism; Metabolism of terpenoids and polyketides; Terpenoid backbone biosynthesis | ko04152; Environmental Information Processing; Signal transduction; AMPK signaling pathway | ko04976; Organismal Systems; Digestive system; Bile secretion}	{sp|P29057|HMDH1_HEVBR; 3-hydroxy-3-methylglutaryl-coenzyme A reductase 1 OS=Hevea brasiliensis GN=HMGR1 PE=2 SV=1}	{GO:0015936; coenzyme A metabolic process; biological_process GO:0050662; coenzyme binding; molecular_function GO:0004420; hydroxymethylglutaryl-CoA reductase (NADPH) activity; molecular_function GO:0055114; oxidation-reduction process; biological_process}	4.36	3.62	2.36	4.17	9.36	5.14	14.31	12.32	13.61
HMGR6	PatUTM.I-68904	2203	{APU50935.1; hydroxy-3-methylglutaryl-coenzyme A reductase 1 [Phlomis umbrosa]}	{sind:105158861; K00021 HMGCR hydroxymethylglutaryl-CoA reductase (NADPH) 1.1.1.34 ko00900; Metabolism; Metabolism of terpenoids and polyketides; Terpenoid backbone biosynthesis | ko04152; Environmental Information Processing; Signal transduction; AMPK signaling pathway | ko04976; Organismal Systems; Digestive system; Bile secretion}	{sp|P29057|HMDH1_HEVBR; 3-hydroxy-3-methylglutaryl-coenzyme A reductase 1 OS=Hevea brasiliensis GN=HMGR1 PE=2 SV=1}	{NA}	0.92	0.67	0.37	0.88	3.21	1.58	3.22	2.76	4.22
MVK1	PatUTM.I-11820	1495	{APU50938.1; mevalonate kinase [Phlomis umbrosa]}	{sly:101261961; K00869 E2.7.1.36, MVK, mvaK1 mevalonate kinase 2.7.1.36 ko00900; Metabolism; Metabolism of terpenoids and polyketides; Terpenoid backbone biosynthesis | ko04146; Cellular Processes; Transport and catabolism; Peroxisome}	{sp|P46086|KIME_ARATH; Mevalonate kinase OS=Arabidopsis thaliana GN=At5g27450 PE=2 SV=1}	{GO:0005524; ATP binding; molecular_function}	3.85	8.56	5.8	4.92	8.29	5.64	7.55	6.49	10.12
MVK2	PatUTM.I-50161	1175	{APU50938.1; mevalonate kinase [Phlomis umbrosa]}	{sly:101261961; K00869 E2.7.1.36, MVK, mvaK1 mevalonate kinase 2.7.1.36 ko00900; Metabolism; Metabolism of terpenoids and polyketides; Terpenoid backbone biosynthesis | ko04146; Cellular Processes; Transport and catabolism; Peroxisome}	{sp|P46086|KIME_ARATH; Mevalonate kinase OS=Arabidopsis thaliana GN=At5g27450 PE=2 SV=1}	{NA}	4.26	6.39	6.13	6.09	8.37	5.7	8.81	11.12	11.86
MVK3	PatUTM.I-57399	1245	{APU50938.1; mevalonate kinase [Phlomis umbrosa]}	{sly:101261961; K00869 E2.7.1.36, MVK, mvaK1 mevalonate kinase 2.7.1.36 ko00900; Metabolism; Metabolism of terpenoids and polyketides; Terpenoid backbone biosynthesis | ko04146; Cellular Processes; Transport and catabolism; Peroxisome}	{sp|P46086|KIME_ARATH; Mevalonate kinase OS=Arabidopsis thaliana GN=At5g27450 PE=2 SV=1}	{GO:0005524; ATP binding; molecular_function}	2.19	4.09	2.47	1.5	3.17	2.21	4.11	3.47	4.65
MVK4	PatUTM.I-58985	1331	{APU50938.1; mevalonate kinase [Phlomis umbrosa]}	{spen:107007967; K00869 E2.7.1.36, MVK, mvaK1 mevalonate kinase 2.7.1.36 ko00900; Metabolism; Metabolism of terpenoids and polyketides; Terpenoid backbone biosynthesis | ko04146; Cellular Processes; Transport and catabolism; Peroxisome; spen:107007967; K00869 E2.7.1.36, MVK, mvaK1 mevalonate kinase 2.7.1.36 ko00900; Metabolism; Metabolism of terpenoids and polyketides; Terpenoid backbone biosynth…	{sp|P46086|KIME_ARATH; Mevalonate kinase OS=Arabidopsis thaliana GN=At5g27450 PE=2 SV=1}	{GO:0005524; ATP binding; molecular_function}	2.94	4.7	2.63	2.15	3.36	3.12	3.81	4.74	7.25
MVK5	PatUTM.I-59458	1297	{APU50938.1; mevalonate kinase [Phlomis umbrosa]}	{sly:101261961; K00869 E2.7.1.36, MVK, mvaK1 mevalonate kinase 2.7.1.36 ko00900; Metabolism; Metabolism of terpenoids and polyketides; Terpenoid backbone biosynthesis | ko04146; Cellular Processes; Transport and catabolism; Peroxisome}	{sp|P46086|KIME_ARATH; Mevalonate kinase OS=Arabidopsis thaliana GN=At5g27450 PE=2 SV=1}	{GO:0005524; ATP binding; molecular_function}	2.77	6.6	5.19	3.05	6.25	3.72	6.47	7.11	8.95
MVK6	PatUTM.I-60343	1434	{APU50938.1; mevalonate kinase [Phlomis umbrosa]}	{sly:101261961; K00869 E2.7.1.36, MVK, mvaK1 mevalonate kinase 2.7.1.36 ko00900; Metabolism; Metabolism of terpenoids and polyketides; Terpenoid backbone biosynthesis | ko04146; Cellular Processes; Transport and catabolism; Peroxisome}	{sp|P46086|KIME_ARATH; Mevalonate kinase OS=Arabidopsis thaliana GN=At5g27450 PE=2 SV=1}	{GO:0005524; ATP binding; molecular_function}	1.34	2.32	2.57	2.37	3.04	2.71	1.08	1.77	3
PMK1	PatUTM.I-07251	1972	{APU50939.1; phosphomevalonate kinase [Phlomis umbrosa]}	{sind:105159321; K00938 E2.7.4.2, mvaK2 phosphomevalonate kinase 2.7.4.2 ko00900; Metabolism; Metabolism of terpenoids and polyketides; Terpenoid backbone biosynthesis}	{sp|Q9C6T1|PMK_ARATH; Phosphomevalonate kinase, peroxisomal OS=Arabidopsis thaliana GN=PMK PE=1 SV=1}	{GO:0005524; ATP binding; molecular_function}	4.46	7.33	4.36	3.82	5.06	2.61	6.1	3.51	5.77
PMK2	PatUTM.I-52216	1780	{APU50939.1; phosphomevalonate kinase [Phlomis umbrosa]}	{sind:105159321; K00938 E2.7.4.2, mvaK2 phosphomevalonate kinase 2.7.4.2 ko00900; Metabolism; Metabolism of terpenoids and polyketides; Terpenoid backbone biosynthesis}	{sp|Q9C6T1|PMK_ARATH; Phosphomevalonate kinase, peroxisomal OS=Arabidopsis thaliana GN=PMK PE=1 SV=1}	{NA}	8.36	13.23	8.31	5.66	11.76	9.23	8.91	9.91	8.85
MVD1	PatUTM.I-14451	1540	{APU50937.1; mevalonate diphosphate decarboxylase [Phlomis umbrosa]}	{ini:109176891; K01597 MVD, mvaD diphosphomevalonate decarboxylase 4.1.1.33 ko00900; Metabolism; Metabolism of terpenoids and polyketides; Terpenoid backbone biosynthesis}	{sp|F4JCU3|MVD2_ARATH; Diphosphomevalonate decarboxylase MVD2, peroxisomal OS=Arabidopsis thaliana GN=MVD2 PE=1 SV=1}	{GO:0005524; ATP binding; molecular_function}	18.44	32.41	23.6	13.86	27.53	23.04	33.74	32.72	39.21
MVD2	PatUTM.I-48260	1470	{APU50937.1; mevalonate diphosphate decarboxylase [Phlomis umbrosa]}	{vvi:100251686; K01597 MVD, mvaD diphosphomevalonate decarboxylase 4.1.1.33 ko00900; Metabolism; Metabolism of terpenoids and polyketides; Terpenoid backbone biosynthesis}	{sp|F4JCU3|MVD2_ARATH; Diphosphomevalonate decarboxylase MVD2, peroxisomal OS=Arabidopsis thaliana GN=MVD2 PE=1 SV=1}	{GO:0005524; ATP binding; molecular_function}	15.13	20.81	14.68	16.14	25.15	18.98	19.52	20.59	26
DXS1	PatUTM.I-05103	2710	{XP_011090872.1; PREDICTED: probable 1-deoxy-D-xylulose-5-phosphate synthase, chloroplastic [Sesamum indicum]}	{cann:107852315; - - - - -}	{sp|O78328|DXS_CAPAN; Probable 1-deoxy-D-xylulose-5-phosphate synthase, chloroplastic OS=Capsicum annuum GN=TKT2 PE=2 SV=1}	{GO:0016624; oxidoreductase activity, acting on the aldehyde or oxo group of donors, disulfide as acceptor; molecular_function GO:0008661; 1-deoxy-D-xylulose-5-phosphate synthase activity; molecular_function GO:0008152; NA GO:0003824; NA GO:0030976; thiamine pyrophosphate binding; molecular_function GO:0016114; terpenoid biosynthetic process; biological_process}	20.22	18.34	8.12	8.32	11.98	9.78	10.67	8.93	10.39
DXS2	PatUTM.I-05707	2440	{XP_011090872.1; PREDICTED: probable 1-deoxy-D-xylulose-5-phosphate synthase, chloroplastic [Sesamum indicum]}	{cann:107852315; - - - - -}	{sp|O78328|DXS_CAPAN; Probable 1-deoxy-D-xylulose-5-phosphate synthase, chloroplastic OS=Capsicum annuum GN=TKT2 PE=2 SV=1}	{GO:0016624; oxidoreductase activity, acting on the aldehyde or oxo group of donors, disulfide as acceptor; molecular_function GO:0008661; 1-deoxy-D-xylulose-5-phosphate synthase activity; molecular_function GO:0003824; NA GO:0008152; NA GO:0016114; terpenoid biosynthetic process; biological_process GO:0030976; thiamine pyrophosphate binding; molecular_function}	2.48	2.07	1.33	1.37	1.7	0.9	2.27	1.39	1.38
DXS3	PatUTM.I-06509	2433	{ALE19960.1; 1-deoxy-D-xylulose 5-phosphate synthase [Plectranthus barbatus]}	{sind:105155662; K01662 dxs 1-deoxy-D-xylulose-5-phosphate synthase 2.2.1.7 ko00730; Metabolism; Metabolism of cofactors and vitamins; Thiamine metabolism | ko00900; Metabolism; Metabolism of terpenoids and polyketides; Terpenoid backbone biosynthesis}	{sp|Q6YU51|DXS2_ORYSJ; Probable 1-deoxy-D-xylulose-5-phosphate synthase 2, chloroplastic OS=Oryza sativa subsp. japonica GN=Os07g0190000 PE=2 SV=1}	{GO:0008661; 1-deoxy-D-xylulose-5-phosphate synthase activity; molecular_function GO:0016114; terpenoid biosynthetic process; biological_process GO:0016114; terpenoid biosynthetic process; biological_process GO:0030976; thiamine pyrophosphate binding; molecular_function GO:0003824; NA GO:0008152; NA GO:0008661; 1-deoxy-D-xylulose-5-phosphate synthase activity; molecular_function GO:0016624; oxido…	2.08	1.35	1.07	0.33	2.63	1.83	4.25	2.31	2.41
DXS4	PatUTM.I-09210	2223	{ALE19960.1; 1-deoxy-D-xylulose 5-phosphate synthase [Plectranthus barbatus]}	{sind:105155662; K01662 dxs 1-deoxy-D-xylulose-5-phosphate synthase 2.2.1.7 ko00730; Metabolism; Metabolism of cofactors and vitamins; Thiamine metabolism | ko00900; Metabolism; Metabolism of terpenoids and polyketides; Terpenoid backbone biosynthesis}	{sp|Q6YU51|DXS2_ORYSJ; Probable 1-deoxy-D-xylulose-5-phosphate synthase 2, chloroplastic OS=Oryza sativa subsp. japonica GN=Os07g0190000 PE=2 SV=1}	{GO:0030976; thiamine pyrophosphate binding; molecular_function GO:0016114; terpenoid biosynthetic process; biological_process GO:0008152; NA GO:0003824; NA GO:0008661; 1-deoxy-D-xylulose-5-phosphate synthase activity; molecular_function GO:0016624; oxidoreductase activity, acting on the aldehyde or oxo group of donors, disulfide as acceptor; molecular_function}	8.71	7.66	5.68	2.49	7.77	6.8	6.07	4.47	5.58
DXS5	PatUTM.I-09752	3863	{ALE19960.1; 1-deoxy-D-xylulose 5-phosphate synthase [Plectranthus barbatus]}	{sind:105155662; K01662 dxs 1-deoxy-D-xylulose-5-phosphate synthase 2.2.1.7 ko00730; Metabolism; Metabolism of cofactors and vitamins; Thiamine metabolism | ko00900; Metabolism; Metabolism of terpenoids and polyketides; Terpenoid backbone biosynthesis}	{sp|Q6YU51|DXS2_ORYSJ; Probable 1-deoxy-D-xylulose-5-phosphate synthase 2, chloroplastic OS=Oryza sativa subsp. japonica GN=Os07g0190000 PE=2 SV=1}	{GO:0016114; terpenoid biosynthetic process; biological_process GO:0008661; 1-deoxy-D-xylulose-5-phosphate synthase activity; molecular_function GO:0016114; terpenoid biosynthetic process; biological_process GO:0008152; NA GO:0003824; NA GO:0008661; 1-deoxy-D-xylulose-5-phosphate synthase activity; molecular_function GO:0008152; NA GO:0003824; NA GO:0030976; thiamine pyrophosphate binding; molecu…	0	0	0	0	0	0.05	0	0	0
DXS6	PatUTM.I-11602	2435	{ALE19960.1; 1-deoxy-D-xylulose 5-phosphate synthase [Plectranthus barbatus]}	{sind:105155662; K01662 dxs 1-deoxy-D-xylulose-5-phosphate synthase 2.2.1.7 ko00730; Metabolism; Metabolism of cofactors and vitamins; Thiamine metabolism | ko00900; Metabolism; Metabolism of terpenoids and polyketides; Terpenoid backbone biosynthesis}	{sp|Q6YU51|DXS2_ORYSJ; Probable 1-deoxy-D-xylulose-5-phosphate synthase 2, chloroplastic OS=Oryza sativa subsp. japonica GN=Os07g0190000 PE=2 SV=1}	{GO:0016114; terpenoid biosynthetic process; biological_process GO:0030976; thiamine pyrophosphate binding; molecular_function GO:0003824; NA GO:0008152; NA GO:0008661; 1-deoxy-D-xylulose-5-phosphate synthase activity; molecular_function GO:0016624; oxidoreductase activity, acting on the aldehyde or oxo group of donors, disulfide as acceptor; molecular_function}	1.24	0.85	1.42	0.26	1.73	1.61	0.31	0.13	0.51
DXS7	PatUTM.I-12220	1893	{ALE19960.1; 1-deoxy-D-xylulose 5-phosphate synthase [Plectranthus barbatus]}	{sind:105155662; K01662 dxs 1-deoxy-D-xylulose-5-phosphate synthase 2.2.1.7 ko00730; Metabolism; Metabolism of cofactors and vitamins; Thiamine metabolism | ko00900; Metabolism; Metabolism of terpenoids and polyketides; Terpenoid backbone biosynthesis}	{sp|Q6YU51|DXS2_ORYSJ; Probable 1-deoxy-D-xylulose-5-phosphate synthase 2, chloroplastic OS=Oryza sativa subsp. japonica GN=Os07g0190000 PE=2 SV=1}	{GO:0008661; 1-deoxy-D-xylulose-5-phosphate synthase activity; molecular_function GO:0016624; oxidoreductase activity, acting on the aldehyde or oxo group of donors, disulfide as acceptor; molecular_function GO:0016114; terpenoid biosynthetic process; biological_process GO:0030976; thiamine pyrophosphate binding; molecular_function GO:0003824; NA GO:0008152; NA}	9.82	6.67	4.66	3.13	11.65	5	12.32	8.22	10.98
DXS8	PatUTM.I-63833	2526	{AGQ04153.1; deoxyxylulose synthase [Lavandula angustifolia]}	{cann:107852315; - - - - -}	{sp|O78328|DXS_CAPAN; Probable 1-deoxy-D-xylulose-5-phosphate synthase, chloroplastic OS=Capsicum annuum GN=TKT2 PE=2 SV=1}	{GO:0008661; 1-deoxy-D-xylulose-5-phosphate synthase activity; molecular_function GO:0016624; oxidoreductase activity, acting on the aldehyde or oxo group of donors, disulfide as acceptor; molecular_function GO:0030976; thiamine pyrophosphate binding; molecular_function GO:0016114; terpenoid biosynthetic process; biological_process GO:0008152; NA GO:0003824; NA GO:0003824; NA GO:0008152; NA}	17.52	13.62	8.76	9.15	12.47	7.78	6.76	4.19	7.02
DXS9	PatUTM.I-64038	2699	{XP_011090872.1; PREDICTED: probable 1-deoxy-D-xylulose-5-phosphate synthase, chloroplastic [Sesamum indicum]}	{cann:107852315; - - - - -}	{sp|O78328|DXS_CAPAN; Probable 1-deoxy-D-xylulose-5-phosphate synthase, chloroplastic OS=Capsicum annuum GN=TKT2 PE=2 SV=1}	{GO:0016114; terpenoid biosynthetic process; biological_process GO:0030976; thiamine pyrophosphate binding; molecular_function GO:0003824; NA GO:0008152; NA GO:0008661; 1-deoxy-D-xylulose-5-phosphate synthase activity; molecular_function GO:0016624; oxidoreductase activity, acting on the aldehyde or oxo group of donors, disulfide as acceptor; molecular_function}	49.27	35.82	25.43	22.12	30.03	22.65	24.05	16.29	22.99
DXS10	PatUTM.I-64311	2897	{AEZ55687.1; putative 1-deoxy-D-xylulose 5-phosphate synthase precursor [Salvia miltiorrhiza]}	{cann:107852342; - - - - -}	{sp|O78328|DXS_CAPAN; Probable 1-deoxy-D-xylulose-5-phosphate synthase, chloroplastic OS=Capsicum annuum GN=TKT2 PE=2 SV=1}	{NA}	3.07	3.19	2.33	2.1	2.7	2.05	3.46	2.71	4.53
DXS11	PatUTM.I-69570	2750	{AEZ55687.1; putative 1-deoxy-D-xylulose 5-phosphate synthase precursor [Salvia miltiorrhiza]}	{cann:107852342; - - - - -}	{sp|O78328|DXS_CAPAN; Probable 1-deoxy-D-xylulose-5-phosphate synthase, chloroplastic OS=Capsicum annuum GN=TKT2 PE=2 SV=1}	{NA}	2.65	3.13	2.13	1.96	1.98	1.96	2.69	2.13	3.82
DXS12	PatUTM.I-71793	2570	{AEZ55687.1; putative 1-deoxy-D-xylulose 5-phosphate synthase precursor [Salvia miltiorrhiza]}	{cann:107852342; - - - - -}	{sp|O78328|DXS_CAPAN; Probable 1-deoxy-D-xylulose-5-phosphate synthase, chloroplastic OS=Capsicum annuum GN=TKT2 PE=2 SV=1}	{GO:0003824; NA GO:0008152; NA}	1.29	1.44	1.91	1.47	1.5	1.24	2.18	3.77	3.77
DXS13	PatUTM.I-74754	3182	{XP_011090872.1; PREDICTED: probable 1-deoxy-D-xylulose-5-phosphate synthase, chloroplastic [Sesamum indicum]}	{cann:107852315; - - - - -}	{sp|O78328|DXS_CAPAN; Probable 1-deoxy-D-xylulose-5-phosphate synthase, chloroplastic OS=Capsicum annuum GN=TKT2 PE=2 SV=1}	{NA}	9.06	7.36	4.12	4.38	5.74	4.83	3.15	2.49	3.4
DXS14	PatUTM.I-77438	3343	{AEZ55687.1; putative 1-deoxy-D-xylulose 5-phosphate synthase precursor [Salvia miltiorrhiza]}	{cann:107852342; - - - - -}	{sp|O78328|DXS_CAPAN; Probable 1-deoxy-D-xylulose-5-phosphate synthase, chloroplastic OS=Capsicum annuum GN=TKT2 PE=2 SV=1}	{NA}	2	1.61	1.67	2.38	1.79	2.25	1.29	2.62	2.26
DXR1	PatUTM.I-06768	2061	{AMW77343.1; 1-deoxy-D-xylulose-5-phosphate reductoisomerase [Isodon rubescens]}	{sind:105157212; K00099 dxr 1-deoxy-D-xylulose-5-phosphate reductoisomerase 1.1.1.267 ko00900; Metabolism; Metabolism of terpenoids and polyketides; Terpenoid backbone biosynthesis}	{sp|Q9XES0|DXR_MENPI; 1-deoxy-D-xylulose 5-phosphate reductoisomerase, chloroplastic OS=Mentha piperita GN=DXR PE=2 SV=2}	{GO:0016491; oxidoreductase activity; molecular_function GO:0050661; NADP binding; molecular_function GO:0051287; NAD binding; molecular_function GO:0070402; NADPH binding; molecular_function GO:0016620; oxidoreductase activity, acting on the aldehyde or oxo group of donors, NAD or NADP as acceptor; molecular_function GO:0055114; oxidation-reduction process; biological_process GO:0005515; protein…	67.94	62.08	47.5	26.54	36.17	29.63	74.59	61.16	78.89
MCT1	PatUTM.I-54248	1266	{XP_011087604.1; PREDICTED: 2-C-methyl-D-erythritol 4-phosphate cytidylyltransferase, chloroplastic isoform X2 [Sesamum indicum]}	{cit:102612633; K00991 ispD 2-C-methyl-D-erythritol 4-phosphate cytidylyltransferase 2.7.7.60 ko00900; Metabolism; Metabolism of terpenoids and polyketides; Terpenoid backbone biosynthesis}	{sp|P69834|ISPD_ARATH; 2-C-methyl-D-erythritol 4-phosphate cytidylyltransferase, chloroplastic OS=Arabidopsis thaliana GN=ISPD PE=1 SV=1}	{NA}	8.45	7.67	4.64	3.13	5.08	2.76	6.44	4.51	7.49
MCT2	PatUTM.I-75931	3328	{XP_011087603.1; PREDICTED: 2-C-methyl-D-erythritol 4-phosphate cytidylyltransferase, chloroplastic isoform X1 [Sesamum indicum]}	{nta:107768615; - - - - -}	{sp|P69834|ISPD_ARATH; 2-C-methyl-D-erythritol 4-phosphate cytidylyltransferase, chloroplastic OS=Arabidopsis thaliana GN=ISPD PE=1 SV=1}	{NA}	1.89	1.49	0.85	0.55	0.99	0.96	0.98	1.02	1.35
CMK1	PatUTM.I-63579	1430	{XP_011080489.1; PREDICTED: 4-diphosphocytidyl-2-C-methyl-D-erythritol kinase, chloroplastic [Sesamum indicum]}	{sind:105163739; K00919 ispE 4-diphosphocytidyl-2-C-methyl-D-erythritol kinase 2.7.1.148 ko00900; Metabolism; Metabolism of terpenoids and polyketides; Terpenoid backbone biosynthesis}	{sp|P56848|ISPE_MENPI; 4-diphosphocytidyl-2-C-methyl-D-erythritol kinase, chloroplastic OS=Mentha piperita GN=ISPE PE=1 SV=1}	{NA}	15.21	16.58	11.99	6.09	12.54	8.19	19.12	16.17	17.95
MDS1	PatUTM.I-00055	919	{AEZ55667.1; 2-C-methyl-D-erythritol 2,4-cyclodiphosphate synthase [Salvia miltiorrhiza]}	{sind:105158281; K01770 ispF 2-C-methyl-D-erythritol 2,4-cyclodiphosphate synthase 4.6.1.12 ko00900; Metabolism; Metabolism of terpenoids and polyketides; Terpenoid backbone biosynthesis}	{sp|Q9M4W3|ISPF_CATRO; 2-C-methyl-D-erythritol 2,4-cyclodiphosphate synthase, chloroplastic OS=Catharanthus roseus GN=ISPF PE=2 SV=1}	{GO:0016114; terpenoid biosynthetic process; biological_process GO:0008685; 2-C-methyl-D-erythritol 2,4-cyclodiphosphate synthase activity; molecular_function}	27.94	24.19	17.73	14.23	18.32	11.37	38	34.44	29.53
MDS2	PatUTM.I-25626	804	{XP_011080906.1; PREDICTED: 2-C-methyl-D-erythritol 2,4-cyclodiphosphate synthase, chloroplastic-like [Sesamum indicum]}	{sind:105158281; K01770 ispF 2-C-methyl-D-erythritol 2,4-cyclodiphosphate synthase 4.6.1.12 ko00900; Metabolism; Metabolism of terpenoids and polyketides; Terpenoid backbone biosynthesis}	{sp|Q9M4W3|ISPF_CATRO; 2-C-methyl-D-erythritol 2,4-cyclodiphosphate synthase, chloroplastic OS=Catharanthus roseus GN=ISPF PE=2 SV=1}	{NA}	16.32	19.65	9.19	4.63	5.73	4.51	13.83	10.53	8.85
MDS3	PatUTM.I-58163	1525	{XP_011073285.1; PREDICTED: 2-C-methyl-D-erythritol 2,4-cyclodiphosphate synthase, chloroplastic-like [Sesamum indicum]}	{sind:105158281; K01770 ispF 2-C-methyl-D-erythritol 2,4-cyclodiphosphate synthase 4.6.1.12 ko00900; Metabolism; Metabolism of terpenoids and polyketides; Terpenoid backbone biosynthesis}	{sp|Q9M4W3|ISPF_CATRO; 2-C-methyl-D-erythritol 2,4-cyclodiphosphate synthase, chloroplastic OS=Catharanthus roseus GN=ISPF PE=2 SV=1}	{NA}	2.4	2.17	2.29	0.98	1.36	1.45	1.81	2.49	3.33
MDS4	PatUTM.I-68340	2906	{XP_011080906.1; PREDICTED: 2-C-methyl-D-erythritol 2,4-cyclodiphosphate synthase, chloroplastic-like [Sesamum indicum]}	{cann:107864504; - - - - -}	{sp|Q9M4W3|ISPF_CATRO; 2-C-methyl-D-erythritol 2,4-cyclodiphosphate synthase, chloroplastic OS=Catharanthus roseus GN=ISPF PE=2 SV=1}	{NA}	0.98	0.9	0.55	0.19	0.22	0.43	0.5	0.24	0.67
HDS1	PatUTM.I-02272	2724	{AJA39985.1; (E)-4-hydroxy-3-methylbut-2-enyl diphosphate synthase [Salvia miltiorrhiza f. alba]}	{fve:101291219; K03526 gcpE, ispG (E)-4-hydroxy-3-methylbut-2-enyl-diphosphate synthase [EC:1.17.7.1 1.17.7.3] 1.17.7.1,1.17.7.3 ko00900; Metabolism; Metabolism of terpenoids and polyketides; Terpenoid backbone biosynthesis}	{sp|F4K0E8|ISPG_ARATH; 4-hydroxy-3-methylbut-2-en-1-yl diphosphate synthase (ferredoxin), chloroplastic OS=Arabidopsis thaliana GN=ISPG PE=1 SV=1}	{GO:0055114; oxidation-reduction process; biological_process GO:0046429; 4-hydroxy-3-methylbut-2-en-1-yl diphosphate synthase activity; molecular_function GO:0016114; terpenoid biosynthetic process; biological_process GO:0055114; oxidation-reduction process; biological_process GO:0016114; terpenoid biosynthetic process; biological_process GO:0046429; 4-hydroxy-3-methylbut-2-en-1-yl diphosphate sy…	20.47	20.16	13.49	6.59	9.68	7.89	16.33	10.36	18.8
HDS2	PatUTM.I-04969	2624	{AJA39985.1; (E)-4-hydroxy-3-methylbut-2-enyl diphosphate synthase [Salvia miltiorrhiza f. alba]}	{pxb:103956778; K03526 gcpE, ispG (E)-4-hydroxy-3-methylbut-2-enyl-diphosphate synthase [EC:1.17.7.1 1.17.7.3] 1.17.7.1,1.17.7.3 ko00900; Metabolism; Metabolism of terpenoids and polyketides; Terpenoid backbone biosynthesis}	{sp|F4K0E8|ISPG_ARATH; 4-hydroxy-3-methylbut-2-en-1-yl diphosphate synthase (ferredoxin), chloroplastic OS=Arabidopsis thaliana GN=ISPG PE=1 SV=1}	{GO:0046429; 4-hydroxy-3-methylbut-2-en-1-yl diphosphate synthase activity; molecular_function GO:0016114; terpenoid biosynthetic process; biological_process GO:0055114; oxidation-reduction process; biological_process}	26.17	23.76	16.27	8.44	15.07	9.24	23.46	16.29	24.78
HDS3	PatUTM.I-05326	2533	{AJA39985.1; (E)-4-hydroxy-3-methylbut-2-enyl diphosphate synthase [Salvia miltiorrhiza f. alba]}	{pxb:103956778; K03526 gcpE, ispG (E)-4-hydroxy-3-methylbut-2-enyl-diphosphate synthase [EC:1.17.7.1 1.17.7.3] 1.17.7.1,1.17.7.3 ko00900; Metabolism; Metabolism of terpenoids and polyketides; Terpenoid backbone biosynthesis}	{sp|F4K0E8|ISPG_ARATH; 4-hydroxy-3-methylbut-2-en-1-yl diphosphate synthase (ferredoxin), chloroplastic OS=Arabidopsis thaliana GN=ISPG PE=1 SV=1}	{GO:0055114; oxidation-reduction process; biological_process GO:0046429; 4-hydroxy-3-methylbut-2-en-1-yl diphosphate synthase activity; molecular_function GO:0016114; terpenoid biosynthetic process; biological_process}	34.41	30.57	23.31	13.34	17.13	16	31.35	22.23	30.4
HDS4	PatUTM.I-58077	1875	{AJA39985.1; (E)-4-hydroxy-3-methylbut-2-enyl diphosphate synthase [Salvia miltiorrhiza f. alba]}	{rcu:8264075; K03526 gcpE, ispG (E)-4-hydroxy-3-methylbut-2-enyl-diphosphate synthase [EC:1.17.7.1 1.17.7.3] 1.17.7.1,1.17.7.3 ko00900; Metabolism; Metabolism of terpenoids and polyketides; Terpenoid backbone biosynthesis}	{sp|F4K0E8|ISPG_ARATH; 4-hydroxy-3-methylbut-2-en-1-yl diphosphate synthase (ferredoxin), chloroplastic OS=Arabidopsis thaliana GN=ISPG PE=1 SV=1}	{NA}	17.23	18.1	14.7	7.28	9.64	7.58	13.31	6.79	14.02
HDR1	PatUTM.I-00598	1565	{XP_011088335.1; PREDICTED: 4-hydroxy-3-methylbut-2-enyl diphosphate reductase, chloroplastic [Sesamum indicum]}	{spen:107002698; K03527 ispH, lytB 4-hydroxy-3-methylbut-2-en-1-yl diphosphate reductase 1.17.7.4 ko00900; Metabolism; Metabolism of terpenoids and polyketides; Terpenoid backbone biosynthesis; spen:107002698; K03527 ispH, lytB 4-hydroxy-3-methylbut-2-en-1-yl diphosphate reductase 1.17.7.4 ko00900; Metabolism; Metabolism of terpenoids and polyketides; Terpenoid backbone biosynthesis}	{sp|Q6AVG6|ISPH_ORYSJ; 4-hydroxy-3-methylbut-2-enyl diphosphate reductase, chloroplastic OS=Oryza sativa subsp. japonica GN=ISPH PE=2 SV=1}	{GO:0019288; isopentenyl diphosphate biosynthetic process, mevalonate-independent pathway; biological_process GO:0055114; oxidation-reduction process; biological_process}	2.65	3.8	1.33	1.45	2.32	2.54	2.62	1.14	3.01
HDR2	PatUTM.I-00809	1716	{XP_011088335.1; PREDICTED: 4-hydroxy-3-methylbut-2-enyl diphosphate reductase, chloroplastic [Sesamum indicum]}	{aip:107628925; K03527 ispH, lytB 4-hydroxy-3-methylbut-2-en-1-yl diphosphate reductase 1.17.7.4 ko00900; Metabolism; Metabolism of terpenoids and polyketides; Terpenoid backbone biosynthesis}	{sp|Q6AVG6|ISPH_ORYSJ; 4-hydroxy-3-methylbut-2-enyl diphosphate reductase, chloroplastic OS=Oryza sativa subsp. japonica GN=ISPH PE=2 SV=1}	{GO:0055114; oxidation-reduction process; biological_process GO:0019288; isopentenyl diphosphate biosynthetic process, mevalonate-independent pathway; biological_process}	11.94	15.02	9.83	6.48	11.63	6.29	10.63	8.18	11.41
HDR3	PatUTM.I-00810	827	{XP_017258947.1; PREDICTED: 4-hydroxy-3-methylbut-2-enyl diphosphate reductase, chloroplastic-like [Daucus carota subsp. sativus]}	{adu:107476707; K03527 ispH, lytB 4-hydroxy-3-methylbut-2-en-1-yl diphosphate reductase 1.17.7.4 ko00900; Metabolism; Metabolism of terpenoids and polyketides; Terpenoid backbone biosynthesis}	{sp|Q94B35|ISPH_ARATH; 4-hydroxy-3-methylbut-2-enyl diphosphate reductase, chloroplastic OS=Arabidopsis thaliana GN=ISPH PE=2 SV=1}	{GO:0055114; oxidation-reduction process; biological_process GO:0019288; isopentenyl diphosphate biosynthetic process, mevalonate-independent pathway; biological_process}	6.09	4.62	1.49	2.18	2.42	3.03	4.86	6.62	6.01
HDR4	PatUTM.I-10133	1599	{XP_011088335.1; PREDICTED: 4-hydroxy-3-methylbut-2-enyl diphosphate reductase, chloroplastic [Sesamum indicum]}	{spen:107002698; K03527 ispH, lytB 4-hydroxy-3-methylbut-2-en-1-yl diphosphate reductase 1.17.7.4 ko00900; Metabolism; Metabolism of terpenoids and polyketides; Terpenoid backbone biosynthesis; spen:107002698; K03527 ispH, lytB 4-hydroxy-3-methylbut-2-en-1-yl diphosphate reductase 1.17.7.4 ko00900; Metabolism; Metabolism of terpenoids and polyketides; Terpenoid backbone biosynthesis}	{sp|Q94B35|ISPH_ARATH; 4-hydroxy-3-methylbut-2-enyl diphosphate reductase, chloroplastic OS=Arabidopsis thaliana GN=ISPH PE=2 SV=1}	{GO:0019288; isopentenyl diphosphate biosynthetic process, mevalonate-independent pathway; biological_process GO:0055114; oxidation-reduction process; biological_process}	18.49	17.29	12.53	6.73	10.91	7.94	14.77	13.09	16.16
HDR5	PatUTM.I-29519	901	{AEZ55669.1; 4-hydroxy-3-methylbut-2-enyl diphosphate reductase 1 [Salvia miltiorrhiza]}	{spen:107002698; K03527 ispH, lytB 4-hydroxy-3-methylbut-2-en-1-yl diphosphate reductase 1.17.7.4 ko00900; Metabolism; Metabolism of terpenoids and polyketides; Terpenoid backbone biosynthesis; spen:107002698; K03527 ispH, lytB 4-hydroxy-3-methylbut-2-en-1-yl diphosphate reductase 1.17.7.4 ko00900; Metabolism; Metabolism of terpenoids and polyketides; Terpenoid backbone biosynthesis}	{sp|Q6AVG6|ISPH_ORYSJ; 4-hydroxy-3-methylbut-2-enyl diphosphate reductase, chloroplastic OS=Oryza sativa subsp. japonica GN=ISPH PE=2 SV=1}	{NA}	1.23	0	0	0.25	2.37	5.01	0	0	0
HDR6	PatUTM.I-47990	1826	{XP_011088335.1; PREDICTED: 4-hydroxy-3-methylbut-2-enyl diphosphate reductase, chloroplastic [Sesamum indicum]}	{nnu:104595783; K03527 ispH, lytB 4-hydroxy-3-methylbut-2-en-1-yl diphosphate reductase 1.17.7.4 ko00900; Metabolism; Metabolism of terpenoids and polyketides; Terpenoid backbone biosynthesis}	{sp|Q6AVG6|ISPH_ORYSJ; 4-hydroxy-3-methylbut-2-enyl diphosphate reductase, chloroplastic OS=Oryza sativa subsp. japonica GN=ISPH PE=2 SV=1}	{NA}	14.3	13.59	9.87	7.23	11.99	7.25	13.31	9.28	14.3
HDR7	PatUTM.I-56193	1745	{XP_011088335.1; PREDICTED: 4-hydroxy-3-methylbut-2-enyl diphosphate reductase, chloroplastic [Sesamum indicum]}	{spen:107002698; K03527 ispH, lytB 4-hydroxy-3-methylbut-2-en-1-yl diphosphate reductase 1.17.7.4 ko00900; Metabolism; Metabolism of terpenoids and polyketides; Terpenoid backbone biosynthesis; spen:107002698; K03527 ispH, lytB 4-hydroxy-3-methylbut-2-en-1-yl diphosphate reductase 1.17.7.4 ko00900; Metabolism; Metabolism of terpenoids and polyketides; Terpenoid backbone biosynthesis}	{sp|Q6AVG6|ISPH_ORYSJ; 4-hydroxy-3-methylbut-2-enyl diphosphate reductase, chloroplastic OS=Oryza sativa subsp. japonica GN=ISPH PE=2 SV=1}	{NA}	28.24	31.8	22.59	12.28	20.19	13.35	20.65	15.32	21.87
HDR8	PatUTM.I-56522	1711	{XP_011092767.1; PREDICTED: 4-hydroxy-3-methylbut-2-enyl diphosphate reductase, chloroplastic-like [Sesamum indicum]}	{spen:107002698; K03527 ispH, lytB 4-hydroxy-3-methylbut-2-en-1-yl diphosphate reductase 1.17.7.4 ko00900; Metabolism; Metabolism of terpenoids and polyketides; Terpenoid backbone biosynthesis; spen:107002698; K03527 ispH, lytB 4-hydroxy-3-methylbut-2-en-1-yl diphosphate reductase 1.17.7.4 ko00900; Metabolism; Metabolism of terpenoids and polyketides; Terpenoid backbone biosynthesis}	{sp|Q94B35|ISPH_ARATH; 4-hydroxy-3-methylbut-2-enyl diphosphate reductase, chloroplastic OS=Arabidopsis thaliana GN=ISPH PE=2 SV=1}	{NA}	70.61	40.06	31.21	17.35	14.82	9.3	324.32	223.32	306.46
HDR9	PatUTM.I-61244	1679	{XP_011088335.1; PREDICTED: 4-hydroxy-3-methylbut-2-enyl diphosphate reductase, chloroplastic [Sesamum indicum]}	{spen:107002698; K03527 ispH, lytB 4-hydroxy-3-methylbut-2-en-1-yl diphosphate reductase 1.17.7.4 ko00900; Metabolism; Metabolism of terpenoids and polyketides; Terpenoid backbone biosynthesis; spen:107002698; K03527 ispH, lytB 4-hydroxy-3-methylbut-2-en-1-yl diphosphate reductase 1.17.7.4 ko00900; Metabolism; Metabolism of terpenoids and polyketides; Terpenoid backbone biosynthesis}	{sp|Q94B35|ISPH_ARATH; 4-hydroxy-3-methylbut-2-enyl diphosphate reductase, chloroplastic OS=Arabidopsis thaliana GN=ISPH PE=2 SV=1}	{NA}	40.54	34.84	30.12	14.73	29.04	18.49	39.99	30.43	41.49
HDR10	PatUTM.I-70269	2176	{KVI01963.1; LytB protein [Cynara cardunculus var. scolymus]}	{aip:107628925; K03527 ispH, lytB 4-hydroxy-3-methylbut-2-en-1-yl diphosphate reductase 1.17.7.4 ko00900; Metabolism; Metabolism of terpenoids and polyketides; Terpenoid backbone biosynthesis}	{sp|Q94B35|ISPH_ARATH; 4-hydroxy-3-methylbut-2-enyl diphosphate reductase, chloroplastic OS=Arabidopsis thaliana GN=ISPH PE=2 SV=1}	{NA}	1.88	1.71	0.91	1.71	1.85	1.74	0.44	1.16	2.55
IPPI1	PatUTM.I-11766	1255	{XP_012834818.1; PREDICTED: isopentenyl-diphosphate Delta-isomerase I [Erythranthe guttata]}	{pper:PRUPE_ppa009267mg; K01823 idi, IDI isopentenyl-diphosphate Delta-isomerase 5.3.3.2 ko00900; Metabolism; Metabolism of terpenoids and polyketides; Terpenoid backbone biosynthesis}	{XP_012834818.1; PREDICTED: isopentenyl-diphosphate Delta-isomerase I [Erythranthe guttata]}	{GO:0016787; hydrolase activity; molecular_function}	14.84	7.08	12.69	5.77	8.96	7.66	7.13	5.35	8.5
IPPI2	PatUTM.I-12066	3107	{XP_006350410.1; PREDICTED: isopentenyl-diphosphate Delta-isomerase I-like [Solanum tuberosum]}	{sind:105161244; K01823 idi, IDI isopentenyl-diphosphate Delta-isomerase 5.3.3.2 ko00900; Metabolism; Metabolism of terpenoids and polyketides; Terpenoid backbone biosynthesis}	{XP_006350410.1; PREDICTED: isopentenyl-diphosphate Delta-isomerase I-like [Solanum tuberosum]}	{GO:0016787; hydrolase activity; molecular_function}	8.96	12.32	6.19	4.84	6.58	5.86	3.77	6.15	6.3
IPPI3	PatUTM.I-12067	3107	{XP_006350410.1; PREDICTED: isopentenyl-diphosphate Delta-isomerase I-like [Solanum tuberosum]}	{sind:105161244; K01823 idi, IDI isopentenyl-diphosphate Delta-isomerase 5.3.3.2 ko00900; Metabolism; Metabolism of terpenoids and polyketides; Terpenoid backbone biosynthesis}	{XP_006350410.1; PREDICTED: isopentenyl-diphosphate Delta-isomerase I-like [Solanum tuberosum]}	{GO:0016787; hydrolase activity; molecular_function}	3.69	3.79	4.42	2.57	2.23	2.22	6.47	5.46	9.28
IPPI4	PatUTM.I-14208	1192	{XP_012834818.1; PREDICTED: isopentenyl-diphosphate Delta-isomerase I [Erythranthe guttata]}	{pper:PRUPE_ppa009267mg; K01823 idi, IDI isopentenyl-diphosphate Delta-isomerase 5.3.3.2 ko00900; Metabolism; Metabolism of terpenoids and polyketides; Terpenoid backbone biosynthesis}	{XP_012834818.1; PREDICTED: isopentenyl-diphosphate Delta-isomerase I [Erythranthe guttata]}	{GO:0016787; hydrolase activity; molecular_function}	23.32	10.1	19.38	16.22	8.84	12.04	13.71	12.31	15.78
IPPI5	PatUTM.I-50947	1002	{XP_012834818.1; PREDICTED: isopentenyl-diphosphate Delta-isomerase I [Erythranthe guttata]}	{pper:PRUPE_ppa009267mg; K01823 idi, IDI isopentenyl-diphosphate Delta-isomerase 5.3.3.2 ko00900; Metabolism; Metabolism of terpenoids and polyketides; Terpenoid backbone biosynthesis}	{XP_012834818.1; PREDICTED: isopentenyl-diphosphate Delta-isomerase I [Erythranthe guttata]}	{NA}	13.7	16.11	10.44	18.64	19.07	25.03	11.14	17.68	10.67
IPPI6	PatUTM.I-51410	1456	{XP_012834818.1; PREDICTED: isopentenyl-diphosphate Delta-isomerase I [Erythranthe guttata]}	{pper:PRUPE_ppa009267mg; K01823 idi, IDI isopentenyl-diphosphate Delta-isomerase 5.3.3.2 ko00900; Metabolism; Metabolism of terpenoids and polyketides; Terpenoid backbone biosynthesis}	{XP_012834818.1; PREDICTED: isopentenyl-diphosphate Delta-isomerase I [Erythranthe guttata]}	{NA}	25.76	15.67	22.08	26.04	28.18	24.26	20.97	21.7	30.36
IPPI7	PatUTM.I-53459	1435	{XP_012834818.1; PREDICTED: isopentenyl-diphosphate Delta-isomerase I [Erythranthe guttata]}	{pper:PRUPE_ppa009267mg; K01823 idi, IDI isopentenyl-diphosphate Delta-isomerase 5.3.3.2 ko00900; Metabolism; Metabolism of terpenoids and polyketides; Terpenoid backbone biosynthesis}	{XP_012834818.1; PREDICTED: isopentenyl-diphosphate Delta-isomerase I [Erythranthe guttata]}	{NA}	27.96	22.3	25.29	19.8	20.18	22.94	21.23	20.39	28.16
IPPI8	PatUTM.I-71987	2083	{AMW77340.1; idi [Isodon rubescens]}	{sot:102595093; K01823 idi, IDI isopentenyl-diphosphate Delta-isomerase 5.3.3.2 ko00900; Metabolism; Metabolism of terpenoids and polyketides; Terpenoid backbone biosynthesis}	{AMW77340.1; idi [Isodon rubescens]}	{NA}	3.56	2	1.84	2.13	2.02	3.16	1.37	1.74	1.9
FPPS1	PatUTM.I-10292	2711	{ABV08819.1; farnesyl diphosphate synthetase [Salvia miltiorrhiza]}	{rcu:8262022; K00787 FDPS farnesyl diphosphate synthase [EC:2.5.1.1 2.5.1.10] 2.5.1.1,2.5.1.10 ko00900; Metabolism; Metabolism of terpenoids and polyketides; Terpenoid backbone biosynthesis | ko05166; Human Diseases; Infectious diseases: Viral; HTLV-I infection | ko05164; Human Diseases; Infectious diseases: Viral; Influenza A}	{sp|P49351|FPPS1_LUPAL; Farnesyl pyrophosphate synthase 1 OS=Lupinus albus GN=FPS1 PE=2 SV=1}	{GO:0008299; isoprenoid biosynthetic process; biological_process GO:0008299; isoprenoid biosynthetic process; biological_process}	2	2.83	1.87	1.18	1.59	1.47	1.3	0.65	1.87
FPPS2	PatUTM.I-10293	1374	{ABV08819.1; farnesyl diphosphate synthetase [Salvia miltiorrhiza]}	{rcu:8262022; K00787 FDPS farnesyl diphosphate synthase [EC:2.5.1.1 2.5.1.10] 2.5.1.1,2.5.1.10 ko00900; Metabolism; Metabolism of terpenoids and polyketides; Terpenoid backbone biosynthesis | ko05166; Human Diseases; Infectious diseases: Viral; HTLV-I infection | ko05164; Human Diseases; Infectious diseases: Viral; Influenza A}	{sp|P49351|FPPS1_LUPAL; Farnesyl pyrophosphate synthase 1 OS=Lupinus albus GN=FPS1 PE=2 SV=1}	{GO:0008299; isoprenoid biosynthetic process; biological_process GO:0008299; isoprenoid biosynthetic process; biological_process}	18.63	29.24	16.75	7.95	19.57	16.6	39.35	53.36	58.74
FPPS3	PatUTM.I-13662	1442	{ALT07952.1; farnesyl diphosphate synthase [Leucosceptrum canum]}	{rcu:8262022; K00787 FDPS farnesyl diphosphate synthase [EC:2.5.1.1 2.5.1.10] 2.5.1.1,2.5.1.10 ko00900; Metabolism; Metabolism of terpenoids and polyketides; Terpenoid backbone biosynthesis | ko05166; Human Diseases; Infectious diseases: Viral; HTLV-I infection | ko05164; Human Diseases; Infectious diseases: Viral; Influenza A}	{sp|P49351|FPPS1_LUPAL; Farnesyl pyrophosphate synthase 1 OS=Lupinus albus GN=FPS1 PE=2 SV=1}	{GO:0008299; isoprenoid biosynthetic process; biological_process}	65.29	98.55	56.78	28.86	61.95	52.33	75.06	73.09	90.94
FPPS4	PatUTM.I-70303	2831	{AHG98061.1; farnesyl diphosphate synthase, partial [Plectranthus barbatus]}	{nnu:104594300; K00787 FDPS farnesyl diphosphate synthase [EC:2.5.1.1 2.5.1.10] 2.5.1.1,2.5.1.10 ko00900; Metabolism; Metabolism of terpenoids and polyketides; Terpenoid backbone biosynthesis | ko05166; Human Diseases; Infectious diseases: Viral; HTLV-I infection | ko05164; Human Diseases; Infectious diseases: Viral; Influenza A}	{sp|P49351|FPPS1_LUPAL; Farnesyl pyrophosphate synthase 1 OS=Lupinus albus GN=FPS1 PE=2 SV=1}	{NA}	1.01	1.92	1.1	0.43	0.83	1.19	0.72	1.03	1.26

## Sheet: Sheet2
MeJA	ABA	SA			Leaf	Stem	Flower
49.2933	44.92	46.6533			39.4633	35.1133	27.8967
36.88	40.2067	34.3967			29.6767	29.17	27.4367
11.37	16.4533	12.7867			10.4867	7.74	10.1367
40.5667	38.0433	27.7833			24.6	18.5233	26.4867
29.0467	22.9567	25.87			20.51	12.49	18.0933
3.75	4.98	3.70333			3.03	3.25	3.94
7.22667	10.55	9.15333			7.60333	5.49667	6.54333
6.42667	9.37333	6.90333			6.42333	4.50333	6.21333
44.65	45.4167	34.0733			32.7467	23.5733	47.2167
48.5033	42.5933	33.3033			34.75	28.3033	69.9367
47.62	125.527	19			19.69	22.1033	157.4
18.6733	39.8433	8.73			8.22	10.92	90.7667
0.536667	0.203333	1.34			0.883333	1.20667	4.29
3.89667	0.686667	5.62333			4.28667	10.11	15.9533
5.35	1.29	4.59			3.44667	6.22333	13.4133
0.906667	0.0733333	1.12667			0.653333	1.89	3.4
9.99667	8.81	8.09			6.07	6.28333	8.05333
10.7733	8.4	5.77667			5.59333	6.72	10.5967
4.16	4.7	3.22			2.91667	2.29333	4.07667
6.3	7.53667	5.43333			3.42333	2.87667	5.26667
6.31	6.55667	4.94			4.85333	4.34	7.51
2.62	3.81	3.50667			2.07667	2.70667	1.95
3.00667	3.27	3.50667			2.56667	2.31	2.71333
5.34	3.69	3.93333			5.38333	3.83	5.12667
11.8267	8.55667	11.1067			9.96667	8.88333	9.22333
28.3333	27.2333	25.5833			24.8167	21.4767	35.2233
22.4333	18.3933	17.5033			16.8733	20.09	22.0367
1.10667	0.853333	0.836667			0.893333	0.63	1.23667
11.3933	13	17.95			15.56	10.0267	9.99667
1.63333	1.50667	2.41333			1.96	1.32333	1.68
1.92333	3.38333	5.92			1.5	1.59667	2.99
11.6533	27.5267	18.1467			7.35	5.68667	5.37333
0.01	0.02	0.02			0	0.0166667	0
2.45667	7.15	4.85			1.17	1.2	0.316667
12.3267	22.84	14.9067			7.05	6.59333	10.5067
11.3433	11.8933	14.8267			13.3	9.8	5.99
28.8967	35.8667	45.8733			36.84	24.9333	21.11
2.67333	2.95667	2.82			2.86333	2.28333	3.56667
2.85667	2.95	2.97			2.63667	1.96667	2.88
1.25667	1.23	1.16			1.54667	1.40333	3.24
4.63	7.28333	9.06667			6.84667	4.98333	3.01333
1.44333	2.04	2.07667			1.76	2.14	2.05667
72.6933	87.77	86.0167			59.1733	30.78	71.5467
7.87333	7.64667	8.32667			6.92	3.65667	6.14667
1.70667	1.25333	2.07333			1.41	0.833333	1.11667
16.67	20.29	19.23			14.5933	8.94	17.7467
32.89	30.1167	25.1867			23.2867	14.64	33.99
14.2567	12.5633	14.97			15.0533	4.95667	11.07
2.23	2.32667	2.09333			2.28667	1.26333	2.54333
0.89	0.876667	1.14667			0.81	0.28	0.47
21.9233	24.3033	22.3133			18.04	8.05333	15.1633
35.2433	31.3067	30.8533			22.0667	10.9167	21.51
40.6167	38.83	37.16			29.43	15.49	27.9933
22.41	23.77	24.4367			16.6767	8.16667	11.3733
3.87333	4.06667	5.04667			2.59333	2.10333	2.25667
13.5133	15.3767	18.6167			12.2633	8.13333	10.0733
5.60333	2.52	2.79333			4.06667	2.54333	5.83
19.1867	21.98	22.5			16.1033	8.52667	14.6733
1.22333	3.71667	5.35667			0.41	2.54333	0
14.3333	15.61	15.8267			12.5867	8.82333	12.2967
27.8033	32.56	36.1933			27.5433	15.2733	19.28
63.68	153.407	37.6167			47.2933	13.8233	284.7
44.32	59.2067	56.94			35.1667	20.7533	37.3033
1.59	2.3	2.68667			1.5	1.76667	1.38333
					11.5367	7.46333	6.99333
					9.15667	5.76	5.40667
					3.96667	2.34	7.07
					17.6	12.3667	13.9333
					21.17	26.16	24.3433
					25.1833	20.9733	23.26
					2.46667	2.43667	1.67
					0	0	0
					2.23333	1.41333	1.27333
					21.54	14.7067	50.4833
					73.54	47.7133	79.6967
					1.34333	0.816667	1.00333
